# Supplementary material for: Betacoronaviruses Differentially Activate the Integrated Stress Response to Optimize Viral Replication in Lung-Derived Cell Lines
Source: Viruses. 2025 Jan 16;17(1):120. doi: 10.3390/v17010120 (PMC11769277; doi:10.3390/v17010120)
Supplement: Supplementary file 1 [file viruses-17-00120-s001.zip]

Archive with 1 entries (1 files):
- viruses-3416691-supplementary.pdf
